# Supplementary material for: Heat stress and immune response phenotype affect DNA methylation in blood mononuclear cells from Holstein dairy cows
Source: Sci Rep. 2021 May 31;11:11371. doi: 10.1038/s41598-021-89951-5 (PMC8166884; doi:10.1038/s41598-021-89951-5)
Supplement: Supplementary file 2 — Supplementary Tables. [file 41598_2021_89951_MOESM2_ESM.xlsx]

## Sheet: S1
Heat stress and immune response phenotype affect DNA methylation in blood mononuclear cells from Holstein dairy cows
Livernois AM1,2*, Mallard BA1,2, Cartwright SL1, Cánovas A2
1Dept of Pathobiology, Ontario Veterinary College, University of Guelph, Guelph, ON
2Centre for Genetic Improvement of Livestock, Dept. of Animal Biosciences, University of Guelph, Guelph, ON
Supplementary Table S1. Sequencing statistics
Sample	total number of sequences	No unique alignments	% Unique	% No alignment	% Total aligned	No Cs analysed	methylated Cs CpG	% Cs methylated	methylated Cs CHG	methylated Cs CHH	% meth CpG	% meth CHG	% meth CHH
1	44974592	25609027	56.9411	25.1	74.9	227281969	13459577	0.0592197	2294922	6003057	77.7	3.9	4
2	29915494	17317359	57.8876	23.6	76.4	153280147	9115145	0.0594672	1553666	3982301	76.8	3.9	3.9
3	29659030	16513338	55.6773	19.3	80.7	148513035	9654019	0.0650045	1469840	3587903	78	3.8	3.7
4	63375827	32748979	51.6742	19.8	80.2	291155968	21173998	0.0727239	3220735	7286201	78.9	4.1	3.9
5	44521131	22321781	50.1375	19.1	80.9	202165634	13342971	0.0660002	2180861	5378085	77.4	4.1	4.1
6	51471342	28694470	55.7484	23.2	76.8	255192532	14957203	0.0586114	2755216	7399825	76.9	4.2	4.4
7	45800049	30307246	66.173	21.2	78.8	272742517	18213997	0.0667809	2790292	6520927	78.6	3.9	3.7
8	56293866	34268570	60.8744	23.6	76.4	304803782	22286367	0.0731171	3379227	7476312	79.3	4.1	3.9
9	47296838	26708354	56.4696	23.6	76.4	236984224	17376040	0.0733215	2704904	5951295	79.4	4.2	4
10	46049368	18952531	41.157	28.1	71.9	164641702	15040616	0.0913536	2131410	4334991	80.2	4.5	4.4
11	39215605	23905741	60.9598	22.9	77.1	207502654	13017437	0.0627338	2065180	5163592	79.6	3.8	3.8
12	71957108	38326410	53.2629	21.6	78.4	333556438	21310333	0.0638882	3408961	9214829	78.4	3.9	4.2

## Sheet: S2
Heat stress and immune response phenotype affect DNA methylation in blood mononuclear cells from Holstein dairy cows
Livernois AM1,2*, Mallard BA1,2, Cartwright SL1, Cánovas A2
1Dept of Pathobiology, Ontario Veterinary College, University of Guelph, Guelph, ON
2Centre for Genetic Improvement of Livestock, Dept. of Animal Biosciences, University of Guelph, Guelph, ON
Supplementary Table S2. Significant differentially methylated promoter regions detected in the comparison betwee heat stressed samples from high and low cows
DMP location	qvalue	Meth diff. %	Symbol
chr2:124670180-124672180	1.46e-07	-77.2947	OPRD1
chr12:17882782-17884782	0.00159625	-73.871	NUDT15
chr15:65648550-65650550	0.000596686	-65.4605	CD44
chr17:69581911-69583911	0.026381	-58.3333	TCN2
chr19:41782268-41784268	0.0126649	-44.4444	KRT9
chr16:46822440-46824440	0.00425224	-43.1111	ZBTB48
chr24:42177203-42179203	0.0386602	-41.9737	NAPG
chr20:71641555-71643555	0.0164018	-41.6422	LOC112443025
chr14:19592067-19594067	0.0470629	-35.3488	UBE2V2
chr13:17517453-17519453	0.0481245	-30.6522	IL15RA
chr16:45351248-45353248	0.00233887	-26.0774	ERRFI1
chr5:103982838-103984838	0.0414783	-23.0769	LTBR
chr19:26487359-26489359	0.0481245	-22.1429	C19H17orf107
chrX:103316284-103318284	0.0284278	-21.441	LOC101905248
chr19:40329598-40331598	0.033786	-19.2392	CSF3
chrX:35736539-35738539	0.0386602	-16.221	coagulation factor VIII-associated 1-like
chr28:43525116-43527116	0.0342315	17.334	C28H10orf71
chr24:61675300-61677300	0.033786	17.8638	VPS4B
chr19:42256570-42258570	0.0470629	20.7671	HSPB9
chr21:26838877-26840877	0.00347375	22.1198	TLNRD1
chr17:16142730-16144730	0.0162395	22.9692	IL15
chr11:99398662-99400662	0.0284278	25	LRRC8A
chr7:21266401-21268401	0.00078727	25.5759	LOC112447375
chr18:25512743-25514743	0.00304175	26.087	CCDC102A
chr10:100201509-100203509	0.0156209	30.4258	PTPN21
chr6:101787941-101789941	0.0341307	31.0982	C6H4orf36
chr17:73084317-73086317	0.0156209	31.8182	RTN4R
chr17:71026300-71028300	0.00335811	32.2034	LOC112442075
chr21:67485960-67487960	0.00304175	34.6226	TRAF3
chr21:357282-359282	0.00233887	38.2979	immunoglobulin_heavy_variable_4-38-2
chr18:53189580-53191580	0.0481245	39.1053	GPR4
chr8:75979129-75981129	0.0481245	39.4872	RPP25L
chr14:985981-987981	0.0392489	40	SCRIB
chr14:8072220-8074220	0.00233887	40.4644	NDRG1
chr9:90803339-90805339	0.0481245	42.3077	OPRM1
chr18:49614100-49616100	0.033786	42.8571	TTC9B
chr14:507496-509496	0.016495	44	VPS28
chr22:12491357-12493357	0.0172901	47.2973	CSRNP1
chrX:86706579-86708579	0.0164018	48.366	WDR13
chr17:63960262-63962262	0.026381	50	ACACB
chr5:108829651-108831651	7.99e-05	58.1395	TMEM121B
chr8:59955188-59957188	0.00116615	58.7838	NPR2
chr4:119329088-119331088	0.011521	59.3103	LOC112446465
chr29:49394186-49396186	0.000564433	60.2837	IGF2
chr25:3840411-3842411	0.000586579	64.4258	ZNF500
chr21:22954108-22956108	1.99e-05	83.871	CPEB1
chr18:56066415-56068415	4.4e-10	95.8333	BCL2L12

## Sheet: S3
Heat stress and immune response phenotype affect DNA methylation in blood mononuclear cells from Holstein dairy cows
Livernois AM1,2*, Mallard BA1,2, Cartwright SL1, Cánovas A2
1Dept of Pathobiology, Ontario Veterinary College, University of Guelph, Guelph, ON
2Centre for Genetic Improvement of Livestock, Dept. of Animal Biosciences, University of Guelph, Guelph, ON
Supplementary Table S3. Significant differentially methylated promoter regions detected in the comparison between control samples from high and low cows
DMP location	qvalue	Meth diff. %	Symbol
chr15:29598909-29600909	5.99e-08	-84.3411	SLC37A4
chr3:23660055-23662055	0.0302041	-56.0606	LOC112445962
chr18:14741428-14743428	0.0014855	-50	AFG3-like
chr14:13920046-13922046	0.00115874	-48.5714	FAM84B
chr11:2721675-2723675	0.0209386	-48.5057	CNNM4
chr14:1023551-1025551	0.000243837	-48.3871	FAM83H
chr2:136012375-136014375	0.0138216	-46.7059	FAM131C
chr14:73460946-73462946	0.00115874	-42.0509	C14H8orf88
chrX:123080319-123082319	0.095098	-39.3145	MAP7D2
chr1:134552122-134554122	0.0014855	-37.1693	EPHB1
chrX:77832919-77834919	0.0518329	-36.9816	PABPC1L2A
chr11:106167914-106169914	0.00199907	-34.591	GRIN1
chr13:79556537-79558537	0.0121278	-30.4086	ATP9A
chr19:9480163-9482163	0.0860373	-29.4118	SEPTIN4
chr17:11676612-11678612	0.0857657	-26.9805	POU4F2
chr6:114515847-114517847	0.0442179	-20.8333	SH3TC1
chr16:80785923-80787923	0.0747066	-19.302	LOC112441888
chrX:52434281-52436281	0.0495925	-18.6771	MORF4L2
chr5:75440710-75442710	0.00985879	-17.4165	MPST
chr25:587471-589471	0.0844482	-16.0775	JMJD8
chr27:7164175-7166175	0.075523	17.3068	EBD
chr25:41264185-41266185	0.0826555	19.3269	ELFN1
chr11:44645559-44647559	0.0518497	20.826	CCDC138
chr8:27245452-27247452	0.095098	23.8584	LOC101907744
chr26:51224301-51226301	0.0518329	24.3243	BNIP3
chr15:83952236-83954236	0.001745	27.5895	LOC112441593
chr11:99398662-99400662	0.00985879	28.5714	LRRC8A
chr5:33029897-33031897	0.0426934	28.9773	PCED1B
chr16:42182356-42184356	0.00115874	29.6742	DISP3
chr8:112488116-112490116	0.0857657	30	LOC101903368
chr19:61885526-61887526	0.0302041	30.3461	ARSG
chr25:25768149-25770149	0.0282248	30.6306	SBK1
chr17:16142730-16144730	0.00132933	32.2222	IL15
chr10:100201509-100203509	0.0276603	33.1169	PTPN21
chr5:119959692-119961692	0.0215532	33.8274	LOC104972617
chr13:57485329-57487329	0.0254022	33.9153	LOC101909083
chr5:75478907-75480907	0.0209386	34.375	KCTD17
chr5:110879593-110881593	0.0826555	37.5661	MGAT3
chr10:21816136-21818136	0.00177931	38.4738	PSMB11
chr19:43565940-43567940	0.00730848	44.6078	MEOX1
chr7:62309353-62311353	0.00333343	50	LOC112447459
chr22:52882821-52884821	0.0857657	50.9524	LRRC2
chr25:26224472-26226472	0.00132933	57.1429	ALDOA
chr12:86643769-86645769	0.00264785	65.3846	MIR2302

## Sheet: S4
Heat stress and immune response phenotype affect DNA methylation in blood mononuclear cells from Holstein dairy cows
Livernois AM1,2*, Mallard BA1,2, Cartwright SL1, Cánovas A2
1Dept of Pathobiology, Ontario Veterinary College, University of Guelph, Guelph, ON
2Centre for Genetic Improvement of Livestock, Dept. of Animal Biosciences, University of Guelph, Guelph, ON
Supplementary Table S4. Significant differentially methylated promoter regions detected in the comparison between heat stressed and control samples from high cows
DMP location	qvalue	Meth diff. %	Symbol
chr29:49394152-49396152	0.00551785	-66.6667	IGF2
chr21:22954108-22956108	0.00551785	-66.6667	CPEB1
chr10:88783551-88785551	0.00109384	-65.5844	SPTLC2
chr18:14741179-14743179	0.00229667	-55	AFG3-like
chr22:11307886-11309886	0.00109384	-35.6164	CTDSPL
chr7:21266401-21268401	0.00109384	-30.7519	LOC112447375
chr25:877381-879381	0.0332148	-28.7464	TEKT4
chr21:34511011-34513011	0.0392466	-22.2222	ISLR
chr25:587472-589472	0.0168529	-21.7873	JMJD8
chr5:27523357-27525357	0.0392466	-17.6471	KRT85
chr10:36076443-36078443	0.0404222	16.6667	CHST14
chr21:30290419-30292419	0.0392466	19.5856	relaxin3-receptor1
chr26:51224301-51226301	0.0351554	24.3243	BNIP3
chr11:2253636-2255636	0.00109384	34.3635	MTIF2
chr10:21816136-21818136	0.00874017	35.5585	PSMB11
chr7:43850970-43852970	0.0137097	36.9697	APC2
chr13:57485329-57487329	0.00738994	38.7302	LOC101909083
chr19:61885526-61887526	0.00109384	44.8198	ARSG

## Sheet: S5
Heat stress and immune response phenotype affect DNA methylation in blood mononuclear cells from Holstein dairy cows
Livernois AM1,2*, Mallard BA1,2, Cartwright SL1, Cánovas A2
1Dept of Pathobiology, Ontario Veterinary College, University of Guelph, Guelph, ON
2Centre for Genetic Improvement of Livestock, Dept. of Animal Biosciences, University of Guelph, Guelph, ON
Supplementary Table S5. Significant differentially methylated promoter regions detected in the comparison between heat stressed and control samples from low cows
DMP location	qvalue	Meth diff. %	Symbol
chr7:2997018-2999018	6.47e-05	-79.0404	C7H1orf35 (MMTAG2)
chr19:52543353-52545353	0.000970877	-77.4194	CCDC40
chr3:27947841-27949841	7.75e-05	-73.7681	NGF
chr19:58153978-58155978	0.0118308	-66.9091	SSTR2
chr18:13918731-13920731	5.65e-05	-66.6253	SNAI3
chr8:1548353-1550353	0.00659752	-66	CLCN3
chr5:27329887-27331887	0.0273973	-63.3333	KRT71
chr2:124670180-124672180	4.61e-07	-59.1375	OPRD1
chr5:32506826-32508826	0.0367453	-58.5714	LOC101905586
chr15:29197643-29199643	0.0118308	-57.2115	TMEM25
chr10:84702253-84704253	0.0367453	-52.381	PAPLN
chr22:50522689-50524689	0.0391531	-50	APEH
chr4:77209323-77211323	0.00357291	-49.8718	AEBP1
chr26:37239539-37241539	0.0154234	-49.4253	ENO4
chrX:68486796-68488796	0.0122176	-46.4545	RPS6KA6
chr4:41795024-41797024	0.0118308	-45.6036	LOC100296900
chr22:51320993-51322993	0.028228	-45.4545	PFKFB4
chr7:3855592-3857592	0.0466419	-42.8922	GATAD2A
chr18:53754899-53756899	0.0178625	-41.1111	PTGIR
chr18:45861111-45863111	0.0122176	-40.9091	FXYD1
chr17:70070337-70072337	0.0251419	-38.8889	LIMK2
chr3:33939231-33941231	0.0153133	-37.1658	AMIGO1
chr7:21220587-21222587	0.020463	-33.3333	TMPRSS9
chrX:36702250-36704250	0.0367453	-30.9365	HAUS7
chr16:45351248-45353248	7.75e-05	-29.6999	ERRFI1
chr16:44329587-44331587	0.025945	-29.6768	GPR157
chr21:57651577-57653577	0.0175258	-29.1667	ITPK1
chr18:50887953-50889953	0.0292623	-28.5002	LIPE
chr19:40216357-40218357	0.0124564	-27.5	ZPBP2
chr5:119959692-119961692	0.00659752	-27.2177	LOC104972617
chr18:51980529-51982529	0.0118275	-25.9051	KCNN4
chr26:23550415-23552415	0.013438	-24	CNNM2
chr5:25150506-25152506	0.0302844	-22.2222	USP44
chr28:9323679-9325679	0.0451369	-20.6623	ACTN2
chr11:87329634-87331634	0.0122176	16.9811	HPCAL1
chrX:106058229-106060229	0.0432742	17.9448	PRRG1
chr16:49439352-49441352	0.0451369	18.5185	MEGF6
chr18:51736212-51738212	0.0282675	18.8679	ZNF575
chr5:118326432-118328432	0.0118308	19.6078	LOC112446791
chr19:27314831-27316831	0.0259769	20.8256	MPDU1
chr11:106167914-106169914	0.0477438	24.1337	GRIN1
chr18:51818016-51820016	0.0160398	25.0029	ZNF576
chrX:87308068-87310068	0.00420426	25.6164	PPP1R3F
chrX:36894266-36896266	0.0125044	28.1927	PNCK
chr18:34819215-34821215	0.0367453	28.4091	KIAA0895L
chrX:73992157-73994157	0.0251419	30	MARCH_5
chr8:108833345-108835345	0.0259281	30.3327	BRINP1
chr15:35112702-35114702	0.0480236	31.4935	KCNJ11
chr3:110764996-110766996	0.0367453	32.5681	DLGAP3
chr20:70962043-70964043	0.0282174	32.6407	LOC112443021
chrX:94031172-94033172	0.0472625	33.7272	SPIN2
chr5:119615925-119617925	0.00357291	33.8764	HDAC10
chr7:5324751-5326751	0.0243687	34.0637	INSL3
chr18:35617550-35619550	0.0367453	34.8649	ESRP2
chr1:81983063-81985063	0.00977011	35.3679	C1H3orf70
chr17:71452788-71454788	0.00549779	36.1053	GGT5
chr16:26204194-26206194	0.00737315	38.8704	AIDA
chr8:80710678-80712678	0.00357291	42.2727	DAPK1
chr25:361632-363632	0.0305721	45.3488	LOC112444352
chr23:31522923-31524923	0.0125044	46	ABT1
chr7:69296638-69298638	0.0170107	46.4939	SOX30
chr3:118383662-118385662	0.0273973	46.8531	HDAC4
chr22:51200572-51202572	0.0367453	53.3333	NCKIPSD
chr25:572492-574492	0.0282174	57.5758	RHOT2
